# Supplementary material for: Phenotypes of Motor Deficit and Pain after Experimental Spinal Cord Injury
Source: Bioengineering (Basel). 2022 Jun 20;9(6):262. doi: 10.3390/bioengineering9060262 (PMC9220047; doi:10.3390/bioengineering9060262)
Supplement: Supplementary file 1 [file bioengineering-09-00262-s001.zip]

Archive with 1 entries (1 files):
- bioengineering-1728237-supplementary.pdf
